# Supplementary material for: Plasma Micronutrient Profile of Prostate Cancer Cases Is Altered Relative to Healthy Controls—Results of a Pilot Study in South Australia
Source: Cancers (Basel). 2022 Dec 23;15(1):77. doi: 10.3390/cancers15010077 (PMC9817984; doi:10.3390/cancers15010077)
Supplement: Supplementary file 1 [file cancers-15-00077-s001.zip]

Archive with 1 entries (1 files):
- cancers-2087885-supplementary.pdf
